# Supplementary material for: Unique Deep Radiomic Signature Shows NMN Treatment Reverses Morphology of Oocytes from Aged Mice
Source: Biomedicines. 2022 Jun 29;10(7):1544. doi: 10.3390/biomedicines10071544 (PMC9313081; doi:10.3390/biomedicines10071544)
Supplement: Supplementary file 1 [file biomedicines-10-01544-s001.zip]

Archive with 1 entries (1 files):
- biomedicines-1714442-SM.pdf
